# Supplementary material for: A preliminary study into internet related addictions among adults with dyslexia
Source: PLoS One. 2023 Feb 24;18(2):e0280555. doi: 10.1371/journal.pone.0280555 (PMC9955639; doi:10.1371/journal.pone.0280555)
Supplement: S1 Data — (XLSX) [file pone.0280555.s001.xlsx]

## Sheet: Annonymous Data
	C-IAT	C-SMA	C-IGD	C-age	c-gender	c-marriage	c-work	c-educate	c-income	dyslexia
	48	11	25	31	0	2	3	3	3	0
	29	18	28	41	1	1	3	3	1	0
	26	6	17	37	0	1	3	2	2	0
	44	18	12	20	1	2	5	2	3	0
	35	13	19	23	1	2	3	4	3	0
	29	11	9	64	1	1	2	3	2	0
	24	14	9	30	1	2	3	2	1	0
	30	13	9	19	1	2	5	2	1	0
	25	13	9	65	1	3	3	1	3	0
	26	15	10	35	1	1	3	3	2	0
	28	16	9	24	1	2	3	2	2	0
	28	12	9	39	1	1	3	4	2	0
	20	11	9	50	1	1	3	2	1	0
	32	16	9	36	1	1	3	3	2	0
	35	13	9	19	1	2	5	1	2	0
	51	17	22	29	1	2	3	4	1	0
	34	8	13	62	1	1	2	2	2	0
	36	6	9	55	0	1	3	3	2	0
	60	23	24	24	1	2	5	3	2	0
	41	19	23	37	1	1	3	2	3	0
	37	12	26	33	0	1	3	2	2	0
	41	18	9	20	1	2	5	2	2	0
	39	14	15	24	1	2	3	3	2	0
	9	6	9	64	1	1	2	3	4	0
	29	8	10	33	1	2	3	3	1	0
	41	19	25	20	0	2	5	2	1	0
	53	22	16	22	1	2	5	4	3	0
	54	19	16	35	1	1	3	2	1	0
	47	21	16	47	1	2	1	2	4	0
	68	23	31	45	1	3	4	3	2	0
	32	15	9	46	1	1	3	3	2	0
	53	20	11	31	1	1	3	3	2	0
	24	8	12	36	0	2	3	1	3	0
	50	9	9	37	1	1	3	4	1	0
	26	17	19	21	0	2	5	3	2	0
	23	6	9	41	1	2	2	1	3	0
	20	7	10	64	0	1	2	2	4	0
	25	6	11	51	0	1	4	3	3	0
	14	11	9	31	1	2	3	4	2	0
	25	10	12	27	1	2	3	3	2	0
	47	18	20	25	1	2	3	3	3	0
	45	18	18	33	1	2	3	3	2	0
	25	12	9	48	1	1	4	3	2	0
	15	6	11	35	1	1	3	3	1	0
	48	24	13	34	1	2	4	2	3	0
	29	14	10	51	3	1	3	4	2	0
	37	17	11	31	1	1	3	3	1	0
	14	6	18	31	0	2	3	4	1	0
	26	12	9	63	1	1	3	1	3	0
	34	21	9	30	1	2	3	3	2	0
	16	7	9	51	1	1	3	4	2	0
	19	6	9	42	1	2	4	3	2	0
	46	16	10	33	1	2	3	4	1	0
	26	7	9	28	1	1	5	4	3	0
	26	8	9	40	1	1	4	3	3	0
	45	17	23	54	1	1	3	1	2	0
	61	25	10	26	1	2	3	3	3	0
	26	6	9	50	1	1	4	1	2	0
	69	26	9	37	1	1	3	2	2	0
	33	13	12	36	1	1	3	4	2	0
	37	16	18	19	1	2	5	2	2	0
	62	18	9	29	1	2	4	4	2	0
	47	17	17	59	0	1	3	1	2	0
	28	8	9	63	1	2	2	4	4	0
	10	6	9	50	0	1	3	3	1	0
	32	9	9	31	1	2	3	3	1	0
	28	12	9	38	1	1	3	3	1	0
	21	6	16	33	1	2	1	1	2	0
	33	18	9	40	1	1	3	4	1	0
	38	15	9	29	1	2	3	2	2	0
	36	17	22	34	1	1	3	2	2	0
	10	6	9	56	1	1	2	3	2	0
	22	6	10	29	1	2	5	4	2	0
	29	8	9	65	1	1	4	3	3	0
	74	20	9	33	1	1	3	2	2	0
	24	13	9	59	1	1	2	3	3	0
	39	16	18	21	1	2	3	2	4	0
	50	22	12	27	1	2	3	3	2	0
	24	14	9	31	1	2	3	3	2	0
	47	14	9	38	1	1	3	2	2	0
	13	7	9	41	0	1	3	2	2	0
	24	8	18	31	1	2	1	4	3	0
	24	14	9	39	1	1	3	3	2	0
	40	19	25	29	0	2	3	2	3	0
	27	15	10	35	0	2	3	1	3	0
	23	6	9	52	1	1	4	3	1	0
	26	14	9	19	1	2	5	3	4	0
	37	15	17	18	1	2	5	2	1	0
	22	6	9	61	1	1	2	2	3	0
	28	13	9	42	0	1	3	4	1	0
	35	9	22	28	0	2	2	3	4	0
	49	13	17	21	0	2	5	2	2	0
	15	6	12	68	0	1	2	2	3	0
	22	13	9	40	1	1	3	2	2	0
	4	6	9	59	1	1	3	1	2	0
	43	17	21	22	1	2	5	2	4	0
	42	13	11	25	0	2	5	3	4	0
	32	6	16	35	0	1	3	4	2	0
	37	21	9	37	1	2	3	3	1	0
	26	8	9	61	1	1	2	3	1	0
	30	12	26	33	0	2	3	2	3	0
	29	13	9	38	0	1	3	1	1	0
	28	12	9	46	1	2	3	4	2	0
	12	7	12	51	1	1	3	4	1	0
	23	6	9	78	1	1	2	1	2	0
	17	6	9	67	1	1	2	3	2	0
	28	11	9	35	1	1	3	4	1	0
	21	12	11	35	0	2	3	4	2	0
	34	12	9	33	1	1	3	4	2	0
	17	6	9	48	0	1	3	1	2	0
	8	6	9	55	1	1	3	3	3	0
	55	22	16	26	1	2	3	3	4	0
	39	19	26	64	1	3	3	3	4	0
	17	6	9	50	1	1	2	2	1	0
	23	7	13	59	1	1	2	1	2	0
	65	23	21	35	1	1	3	3	2	0
	18	8	9	55	0	1	4	2	1	0
	40	12	9	48	1	1	3	3	2	0
	35	16	12	30	1	2	3	4	4	0
	47	19	10	25	1	2	3	2	2	0
	43	9	9	29	1	2	5	2	4	0
	66	22	33	28	0	2	3	2	2	0
	24	7	10	55	0	2	3	4	1	0
	22	11	10	21	1	2	5	1	2	0
	39	12	35	66	0	3	2	1	3	0
	29	9	9	28	1	1	5	4	2	0
	23	11	9	44	1	2	2	4	2	0
	25	6	15	63	1	1	3	3	2	0
	9	6	9	59	1	2	2	2	3	0
	24	7	9	56	1	1	2	3	2	0
	35	17	20	18	1	2	3	2	2	0
	31	15	9	21	1	2	5	1	1	0
	35	14	19	30	0	2	4	4	2	0
	33	12	14	20	0	2	3	2	2	0
	24	11	10	64	0	1	2	4	3	0
	35	13	28	22	1	2	5	3	4	0
	26	8	9	65	1	3	3	4	2	0
	26	13	13	58	0	1	3	3	2	0
	13	6	9	63	1	3	4	4	3	0
	45	17	10	43	1	1	1	2	4	0
	44	18	10	32	1	1	3	3	2	0
	31	11	17	32	1	1	3	2	2	0
	26	7	9	54	1	3	4	3	3	0
	26	8	9	59	0	2	4	3	2	0
	39	18	23	22	1	2	3	4	3	0
	33	8	10	40	1	1	3	1	2	0
	34	14	9	22	1	2	3	1	2	0
	42	15	9	32	0	2	3	4	2	0
	43	14	22	38	0	2	1	1	3	0
	76	29	36	25	1	1	2	2	3	0
	38	18	29	30	0	2	4	2	4	1
	54	23	32	30	1	1	3	4	2	1
	17	7	9	51	0	1	3	1	2	1
	41	15	22	32	1	1	4	2	4	1
	50	21	18	55	1	1	4	4	1	1
	30	12	9	36	0	1	3	2	2	1
	84	25	37	37	1	3	3	2	2	1
	38	20	21	37	1	3	3	1	2	1
	69	22	20	37	0	2	3	3	2	1
	48	20	28	59	1	1	3	1	3	1
	16	6	13	19	0	1	2	3	4	1
	45	9	26	35	1	1	2	1	4	1
	32	6	16	25	0	1	4	3	2	1
	36	15	9	28	1	1	3	3	1	1
	52	18	20	37	0	1	3	3	3	1
	33	11	10	22	0	1	5	3	1	1
	59	25	35	23	1	3	3	4	2	1
	69	21	20	28	1	1	3	2	3	1
	32	16	10	37	0	2	3	2	2	1
	33	15	10	34	1	2	3	1	2	1
	37	23	17	32	1	2	1	2	4	1
	78	23	32	29	0	2	3	3	4	1
	26	8	13	37	0	1	3	2	2	1
	36	11	29	36	1	1	3	1	2	1
	29	12	17	33	0	2	4	3	3	1
	69	21	31	47	0	1	3	2	2	1
	40	15	21	50	0	2	3	1	2	1
	43	17	41	23	0	2	3	2	2	1
	30	8	18	37	0	2	3	1	2	1
	21	8	9	49	1	3	2	2	2	1
	28	8	12	51	0	3	3	3	1	1
	7	7	9	51	0	2	3	3	2	1
	35	11	9	35	1	1	3	4	2	1
	39	19	9	35	0	2	4	4	3	1
	71	22	36	32	1	2	1	3	3	1
	35	8	9	43	0	3	3	2	3	1
	35	13	13	24	0	2	3	4	1	1
	50	6	18	27	0	2	4	1	3	1
	30	11	10	28	1	2	3	3	2	1
	55	19	24	21	1	2	5	4	3	1
	31	6	17	44	0	1	3	1	1	1
	40	18	27	27	1	2	5	3	4	1
	21	6	9	37	0	2	3	3	1	1
	19	11	10	23	1	2	1	3	3	1
	14	6	9	43	0	3	3	3	1	1
	27	6	9	48	0	3	3	2	2	1
	23	9	14	31	1	2	3	2	4	1
	33	21	17	33	1	1	2	1	2	1
	61	22	25	64	1	2	3	1	2	1
	76	23	35	33	0	2	4	4	1	1
	29	6	15	50	1	1	2	4	1	1
	56	16	25	32	0	2	3	2	3	1
	19	6	9	34	0	2	3	3	2	1
	35	11	20	29	1	2	3	4	3	1
	42	6	22	28	0	2	3	1	2	1
	13	12	14	40	0	1	3	4	2	1
	54	20	9	35	1	1	3	4	1	1
	45	24	30	28	1	2	3	3	1	1
	60	23	19	31	1	2	3	2	2	1
	21	7	12	28	1	2	1	3	3	1
	35	13	9	54	0	1	4	4	3	1
	37	14	20	22	1	2	3	3	1	1
	31	14	9	27	1	1	3	3	1	1
	51	11	10	37	0	1	3	4	1	1
	41	9	24	29	0	2	3	4	1	1
	28	11	9	31	1	1	3	4	2	1
	32	14	12	19	1	2	5	2	2	1
	53	22	42	33	1	2	3	1	1	1
	65	21	30	20	0	2	1	1	3	1
	22	11	12	29	0	1	3	1	2	1
	42	9	9	43	0	2	3	4	2	1
	68	21	32	39	1	1	3	4	1	1
	46	14	24	24	2	2	5	3	4	1
	19	6	9	57	1	2	4	3	3	1
	53	15	23	41	0	2	1	2	4	1
	46	16	29	38	0	2	3	3	2	1
	40	16	22	26	1	2	3	2	4	1
	36	12	19	28	0	2	3	4	3	1
	24	6	18	50	1	3	3	2	4	1
	12	8	9	29	0	2	3	3	2	1
	9	13	10	26	1	2	3	4	1	1
	61	26	34	24	0	2	3	4	3	1
	34	20	19	26	2	2	3	4	3	1
	49	19	28	52	2	1	3	3	2	1
	73	22	16	24	1	1	2	1	4	1
	53	17	14	23	0	1	5	3	4	1
	63	23	30	22	0	2	4	1	2	1
	9	6	9	77	1	3	2	3	3	1
	34	14	16	25	0	2	5	3	4	1
	33	15	11	37	1	3	3	3	1	1
	41	18	9	38	1	1	4	3	1	1
	35	14	30	41	0	2	2	1	4	1
	19	10	9	33	1	1	3	4	2	1
	61	20	33	23	0	2	5	3	4	1
	26	12	9	59	0	1	3	4	1	1
	40	16	18	26	1	1	3	4	2	1
	36	6	13	44	0	1	3	3	1	1
	50	23	9	28	1	2	3	2	4	1
	27	14	9	28	1	1	3	4	1	1
	71	8	43	29	0	1	4	2	2	1
	51	16	19	21	1	2	3	4	4	1
	42	19	22	44	0	1	3	2	2	1
	38	15	17	33	0	1	3	3	1	1
	37	8	9	42	0	1	3	2	2	1
	68	23	39	28	1	2	4	1	3	1
	42	16	30	25	1	2	3	3	1	1
	73	23	30	19	1	2	5	3	3	1
	46	14	22	25	0	1	3	2	2	1
	31	22	9	31	1	3	2	2	4	1
	37	17	9	23	1	2	3	4	2	1
	17	7	12	60	1	1	1	2	2	1
	35	18	19	24	1	2	3	3	2	1
	54	19	25	40	0	1	3	3	1	1
	45	19	17	28	1	2	3	3	3	1
	30	13	19	40	2	1	3	4	1	1
	50	15	10	39	1	1	2	1	2	1
	18	6	11	23	0	2	3	2	2	1
	51	20	20	20	1	2	5	3	2	1
	59	15	9	37	1	2	4	2	3	1
	38	9	25	37	0	2	3	1	2	1
	30	12	9	23	1	3	3	2	2	1
	55	19	31	33	1	3	3	4	3	1
	36	8	23	26	0	2	2	4	3	1
	32	11	18	34	1	1	4	3	2	1
	57	20	16	18	2	2	5	2	4	1
	42	8	9	35	0	1	3	4	1	1
	42	16	20	30	1	2	3	3	2	1
	38	13	17	19	1	2	5	2	4	1
	41	13	16	42	1	1	3	4	2	1
	34	19	9	34	1	1	4	3	2	1
	45	16	17	25	1	2	3	3	3	1
	40	13	9	62	0	3	3	4	3	1
	20	12	22	33	1	2	3	3	4	1
	38	12	18	27	1	1	3	3	3	1
	56	22	14	30	1	2	3	2	2	1
	35	19	9	36	1	3	3	3	2	1
	3	6	9	61	0	1	2	4	2	1
	40	13	12	48	0	1	3	3	2	1
	48	13	18	27	1	2	3	3	3	1
	38	13	18	20	0	2	5	2	1	1
	43	20	28	25	0	2	1	2	2	1
